# Supplementary material for: The metaRbolomics Toolbox in Bioconductor and beyond
Source: Metabolites. 2019 Sep 23;9(10):200. doi: 10.3390/metabo9100200 (PMC6835268; doi:10.3390/metabo9100200)
Supplement: Supplementary file 1 [file metabolites-09-00200-s001.zip]

Archive with 2 entries (2 files):
- Supplemental File S1.pdf
- Supplemental File S2.html
